# Supplementary material for: Concentric Versus Eccentric Exercise-Induced Fatigue on Proprioception, Motor Control and Performance of the Upper Limb in Handball Players: A Retrospective Study
Source: Life (Basel). 2026 Mar 6;16(3):429. doi: 10.3390/life16030429 (PMC13027890; doi:10.3390/life16030429)
Supplement: Supplementary file 1 [file life-16-00429-s001.zip]

Archive with 1 entries (1 files):
- life-4130636-supplementary.pdf
